# Supplementary material for: Adverse Drug Reaction Identification and Extraction in Social Media: A Scoping Review
Source: J Med Internet Res. 2015 Jul 10;17(7):e171. doi: 10.2196/jmir.4304 (PMC4526988; doi:10.2196/jmir.4304)
Supplement: Multimedia Appendix 1 [file jmir_v17i7e171_app1.xlsx]

## Sheet: manuelle
Authors	Title	Year of publication	Country	Language of the analyzed patients' narratives	Data source							Target data						Tools for detection of data		Volume of analysed data	Data treatment		Results	Informativeness of reports (ADRs/AEs, drugs, patients)	Seriousness of ADRs/AEs reported	Comparison of the results with a reference source * Nature of the reference source	Identification of potential signal * Unexpected ADRs / unexpected frequency of known ADRs	Other specific surveillance theme * Type	Study of media influence
					Type						Selected websites	Type			Studied drugs	Studied ADRs	Studied period	Keywords to identify websites of interest and/or posts of interest in selected websites	Semi-automated process (mixed method)		Anonymisation	Coding of ADRs/AEs *Dictionary, lexicon, classification used
					mail	Facebook	Twitter	blogs	forums	comments		predefined drug-ADR pairs or drug-AE pairs	all ADRs or AES reported with a predefined drug	all drugs reported with a predefined ADR/AE
Abou Taam et al. [28]	Analysis of patients' narratives posted on social media websites on benfluorex's (Mediator® ) withdrawal in France.	2014	France	French					✓		www.doctissimo.fr www.atoute.org www.vivelesrondes.com		✓		benfluorex (Mediator®)	all	Period 1: before November 2009 (before benfluorex withdrawal) Period 2: between November 2009 and November 2010 (communication of risk of valvulopathy related to benfluorex in social media) Period 3: after november 2010	Mediator		220 initial posts			Period 1: 18% of posts concerned benfluorex ADRS Period 2: 55% Period 3: 12%		1 case of valvulopathy (woman, 54 years requiring surgery)		✓ 1 case of serious valvulopathy before withdrawal and media coverage of this topic	✓ efficacy of the drug, patients's perception of risk	✓
Butt et al. [31]	Internet accounts of serious adverse drug reactions: a study of experiences of Stevens-Johnson syndrome and toxic epidermal necrolysis.	2012	UK	English		✓	✓	✓	✓		www.sjsupport.org www.patient.co.uk www.joeway.co.uk www.milnesjs.com			✓	all	Stevens Johnson Syndrome, Toxic Epidermal Necrolysis	February 2009 and June 2010	Stevens Johnson syndrome Toxic Epidermal necrolysis SJS TENS Lyell’s syndrome adverse drug reaction(s) medication(s) side-effect(s) patient experience personal experience patient illness personal illness blog patient story(ies) patient account(s) patient narrative(s)		208 descriptions (narratives and Internet postings)	✓	✓	152 (73%) descriptions of likely drug-induced condition	Patients: - gender: 94% - age: 60% Drugs: - culprit name: 89% - suspect associated drug: 8%	all serious (life-threatening ADRs)	✓ literature data		✓ impact of the ADR on current life, complications, fears and concerns
Freifeld et al. [32]	Digital drug safety surveillance: monitoring pharmaceutical products in twitter.	2014	USA	English			✓				Twitter		✓		acetaminophen adalimumab alprazolam citalopram duloxetine gabapentin ibuprofen isotretinoin lamotrigine levonorgestrel metformin methotrexate naproxen oxycodone paroxetine prednisone pregabalin sertraline tramadol varenicline venlafaxine warfarin zolpidem influenza vaccine human papillomavirus vaccine hepatitis B vaccine tetanus/diphteria/pertussis vaccine	all	November 1, 2012 to May 31, 2013	Brand and generic names for 23 products and 4 vaccines	✓	61,401 posts		✓ MedDRA	4401 (7,2%) posts categorized as Proto-AEs			✓ FAERS
Hughes et al. [10]	Can online consumers contribute to drug knowledge? A mixed-methods comparison of consumer-generated nd professionnally controlled psychotropic medication information on the Internet	2011	USA	English					✓	✓	www.askapatient.com www.crazymed.us		✓		escitalopram quetiapine	all	through the end of February 2009	patient consumer review rating support Lexapro Seroquel		sample of 480 consumer cases		✓	symptom worsening were reported in 38/220 (17,3%)	Askapatient: gender: 99% age: 99% length of time on drug: 99% Crazymeds: gender: 38% age: 7% length of time on drug: 50%		No comparison with a governmental website but with two professionally controlled commercial health websites		✓ efficacy
Kheloufi et al. [35]	Sharing experience with adverse drug reactions on internet: Which adverse drug reactions involving statins are described by patients on internet-based-forums?	2014	France	French						✓	www.meamedica.fr		✓		simvastatin atorvastatin rosuvastatin	all	simvastatine : 2 months atorvastatine: 3 months rosuvastatine: 5 months	simvastatine, atorvastatine, rosuvastatine		96 comments			72 (75%) comments concerned statins ADRs, 176 ADRs found among these 176 ADRs were found among 72 posted comments : simvastatine : 29/32 atorvastatine : 20/32 rosuvastatine : 23/32	indication 17% dosage 12% date of treatment initiation 2% treatment duration 13% ADR duration 2% time to onset 22% evolution 28%	2 (1.16%) serious ADRs	✓ SPC, literature	✓ unexpected ADRs	✓ impact of ADRs on daily life
Kmetz [36]	What Pharmaceutical Companies Need to Know About Adverse Event Reporting - Visible Blog	2011	USA	English		✓	✓	✓	✓		Wordpress BabyCenter DailyStrength Facebook Linkedln Twitter WSJ.com WebMD HealthBoards YouTube Flickr Reddit…		✓		33 antiacid brands 38 decongestant brands 10 statins 143 antihypertensives	all	September 12, 2011 to October 12, 2011	brand names and variations we me my our hadache side effect death pain weakness vomiting …		825 carefully read posts from 257177 brand mentions (including 12530 posts containing side effect keywords)			AER represented 0.3% of all brand mentions and 3,3% of brand mentions containing side effect keywords	only 1 in 7 posts contained enough information to meet the four FDA criteria to trigger filing a report ; 78% provide additional self-identified information such as age, gender and location
Mao et al. [40]	Online discussion of drug side effects and discontinuation among breast cancer survivors.	2013	USA	English					✓		community.breastcancer.org apps.komen.org csn.cancer.org bcsupport.org www.healthboards.com forumdisplay.php?f=23 www.cancercompass.com boards.webmd.com www.dailystrength.org www.revolutionhealth.com ehealthforum.com www.oprah.com	✓	✓		anastrozole (Arimidex®) exemestane (Aromasin®) letrozole (Femara®)	(1) all (2) arthralgia	February 2002 to May 2010	arimidex aromasin femara anastrozole exemestane letrozole	✓	(1) 25,256 posts (2) 1000 posts	✓	✓	(1) 4589 (18,2%) posts mentioned at least one side effect (2) 829 (82,9%) posts mentioned arthralgia directly related to aromatase inhibitors			✓ clinical trials epidemiologic studies	✓ unexpected frequency of pain	✓ drug switvhing and discontinuation adherence behaviors
Moncrieff et al. [41]	The subjective experience of taking antipsychotic medication: a content analysis of Internet data.	2009	USA	English						✓	www.askapatient.com	✓			olanzapine risperidone chlorpromazine trifluoperazine haloperidol	altered experience extrapyramidal side effects weight gain	Before and after 17 August 2007 (data were retrieved for analysis)	Olanzapine, risperidone, older antipsychotics (chlorpromazine, trifluoperazine, haloperidol)		Comments about : Older antipsychotics (n = 46), Risperidone (n = 223), Olanzapine (n = 170)		✓	965 subjective and physical effects	information on dose was only provided in 21-31% of comments
Pages et al. [43]	Adverse drug reactions related to oral chemotherapy drugs: Patients’ internet narratives versus Pharmacovigilance Database	2014	France	French					✓		Doctissimo Sante-medecine E-sante Aufeminin Alte-asso		✓		altretamine (Hexastat®) busulfan (Myleran®) chlorambucil (Chloraminophène®) cyclophosphamide (Endoxan®) estramustine (Estracyt®) lomustine / CCNU (Belustine®) melphalan (Alkeran®) pipobroman (Vercyte®) procarbazine (Natulan®) témozolomide (Temodal®) methotrexate (Novatrex®) fludarabine (Fludara®) capecitabine (Xeloda®) tegafur-uracile (UFT®) hydroxycarbamide (Hydrea®) mercaptopurine / 6-MP (Purin…	all	January 2011 to December 2011	cancer leucémie chimiothérapie orale effets réactions indésirables secondaires perturbations		A total of 38 initial threads including at least one OAN-induced AE in the 5 forums. 785 posts corresponding to the initial threads including 73 posts reporting AE with OAN agents. A total of 111 posts were analyzed.		✓	111 posts related to oral antineoplastic drug-induced AEs corresponding to 202 AEs	all medical data for patients were not available ; outcome unknown in 26 cases	10 (4.95%) serious AEs	✓ French PharmacoVigilance Database	✓ 32 (15.84%) of AEs were unlabelled
Schröder et al. [45]	Drug related problems with Antiparkinsonian agents: consumer Internet reports versus published data.	2007	Germany	German					✓		www.parkinsonline-forum.de www.parkinson-web.de		✓		pramipexole ropinirole pergolide cabergoline levodopa entacapone tolcapone carbidopa rasagiline selegiline amantadine	all	September 2004 to September 2005					Problem Intervention Documentation (Pi-Doc) classification system and the classification of adverse drug reactions in the "Side Effects and Interaction Database for Parkinson's disease"	238 drug related problems were identified with 153 adverse drug reactions	users mostly provide comprehensive information on the duration or type of problem, the drug involved and the concomitant medication, including dates of initiation and discontinuation	severe skin reactions	✓ clinical trials literature data	✓ unexpected frequency of skin reactions
Vaughan Sarrazin et al. [46]	Patient Perspectives of Dabigatran: Analysis of Online Discussion Forums	2013	USA	English					✓		www.drugs.com www.webmd.com www.medhelp.org www.healthboards.com www.dailystrength.org www.patientsville.com Health.groups.yahoo.com www.mdjunction.com www.afibbers.net		✓		dabigatran (Pradaxa®)	all	January 2011 to September 2012	discussion forum discussion board support group medication drugs atrial fibrillation dabigatran pradaxa stroke prevention heart disease		468 unique posts	✓	✓	463 comments about side effects, Gastrointestinal side effects were the most common >200 comments	few details about patients ; clinical indication of dabigatran often unknown	13 cases of major or serious bleed	✓ clinical trial on dabigatran	✓ potential unexpected ADRs	✓ efficacy contreindications medication storage, interactions, proper use

## Sheet: automatique
Auteurs	Titre	Year	Country	Language of the studied texts	Source						Anonymisation	Data volume	Studied drugs	Crawler	Preprocessing	Lay language lexicum	Dectection of the relation between drug and event	Machine learning	Training set	Evaluation of automatic method	Test set	Gold standard	Genericity	Unknown ADRs
					mail	Facebook	twitter	blogs	forums	comments
Benton et al.	Identifying potential adverse effects using the web: a new approach to medical hypothesis generation.	2011	USA
Bian et al.	Towards large-scale twitter mining for drug-related adverse events	2012	USA
Chee	Exploring machine learning techniques using patient interactions in online health forums to classify drug safety	2011	USA																							peut-être à retirer de la liste : elle s'intéresse plus à la classification des médicaments en surveillance renforcée ou non
Chee et al.	Measuring population health using personal health messages.	2009	USA																							A vérifier s'il ne faudrait pas juste prendre l'article de Jiang et al.
Chee et al.	Predicting adverse drug events from personal health messages.	2011	USA
Hadzi-Puric & Grmusa	Automatic Drug Adverse Reaction Discovery from Parenting Websites Using Disproportionality Methods	2012	Serbia
Jiang et al.	Designing and evaluating a clustering system for organizing and integrating patient drug outcomes in personal health messages	2012	USA
Leaman et al.	Towards internet-age pharmacovigilance: extracting adverse drug reactions from user posts to health-related social networks	2010	USA
Li	Medical data mining: Improving information accessibility using online patient drug reviews	2011	USA
Liu & Chen	AZDrugMiner: An Information Extraction System for Mining Patient-Reported Adverse Drug Events in Online Patient Forums	2013	USA
Nikfarjam & Gonzalez	Pattern mining for extraction of mentions of adverse drug reactions from user comments	2011	USA
Sampathkumar et al.	Mining Adverse Drug Side-Effects from Online Medical Forums	2012	USA
Wu et al.	Exploiting online discussions to discover unrecognized drug side effects.	2013	USA
Yang et al.	Detecting Signals of Adverse Drug Reactions from Health Consumer Contributed Content in Social Media	2012	USA
Yates et al.	Extracting Adverse Drug Reactions from Forum Posts and Linking them to Drugs	2013	USA
Yeleswarapu et al.	A pipeline to extract drug-adverse event pairs from multiple data sources.	2014	India
