# Supplementary material for: Adverse Drug Reaction Identification and Extraction in Social Media: A Scoping Review
Source: J Med Internet Res. 2015 Jul 10;17(7):e171. doi: 10.2196/jmir.4304 (PMC4526988; doi:10.2196/jmir.4304)
Supplement: Multimedia Appendix 2 [file jmir_v17i7e171_app2.xlsx]

## Sheet: main
Authors	Title	Year	Country	Language of the studied texts	Source						Anonymisation	Data volume	Studied drugs	Crawler	Preprocessing	Medical lexicum	Lay language lexicum or tools - Colloquial side effects expression	Indentification of the relation between drug and event	Machine learning	Training set	Evaluation of automatic method	Test set	Gold standard	Genericity	Unexpected ADRs
					mail	Facebook	twitter	blogs	forums	comments
Benton et al. [29]	Identifying potential adverse effects using the web: a new approach to medical hypothesis generation.	2011	USA	English					✓		✓	over 1.1 million forum messages about breast cancer	tamoxifen(Nolvadex), anastrozole (Arimidex), letrozole (Femara), and exemestane (Aromasin)	✓	Cleaning the webpages	Cerner Multum's Drug Lexicon, ADEs listed in the AERS database, custom	Consumer Health Vocabulary [51]	X	✓	1 000 forum messages about breast cancer	Precision / recall	over 1.1 million forum messages about breast cancer	tables and notes contained in the drug label	✓	✓
Bian et al. [30]	Towards large-scale twitter mining for drug-related adverse events	2012	USA	English			✓					2 billion Tweets collected	Avastin (Bevacizumab), Melphalan (ALKERAN), Rupatadin (Rupafin, Urtimed), Tamoxifen (Nolvadex), and Taxotere (Docetaxel)	X	Identification of drug users + elimination of obvious outliners, such as re-Tweets, and Tweets that are not in English	UMLS	MetaMap [53]	✓	✓	48 collections of Twitter messages but 1000 training iterations	True and false positive rates / Mean prediction accuracy	239 collections of Twitter messages	each message reviewed by at least 2 domain experts		✓
Hadzi-Puric & Grmusa [33]	Automatic Drug Adverse Reaction Discovery from Parenting Websites Using Disproportionality Methods	2012	Serbia	Serbian					✓			1290 posts from eight parenting websites	amoxicillin, acetaminophen, ibuprofen, cotrimoxazole, cetirizine, azithromycin, bacitracin, loratadine, xylometazoline	X	Filtering patient treatments which are not drugs	UMLS	Custom lexicum and MetaMap [53]	X	X	n/a	Precision / recall / f-measure	1290 reports of suspected adverse drug events reported to parenting websites	2 annotators : 1 with BSc and MSc in pharmaceutical technology and 1 pediatric clinician (PhD)		✓
Jiang et al. [34]	Designing and evaluating a clustering system for organizing and integrating patient drug outcomes in personal health messages	2012	USA	English					✓			over 12.5 million messages from Yahoo! Health messages	Metformin, Clonidine, Gabapentin, Clonazepam, Oxaliplatin, Aspirin, Heparin, Ibuprofen, Hydrocodone, and Naproxen	X	Filtering the messages	X	X	X	X	n/a	Accuracy / precision / recall / f-measure	500 sentences for each drug, so 5 000 sentences	10 medical school students		✓
Leaman et al. [37]	Towards internet-age pharmacovigilance: extracting adverse drug reactions from user posts to health-related social networks	2010	USA	English					✓			6 890 comment records	carbamazepine, olanzapine, trazodone, ziprasidone, aspirin, and ciprofloxacin	✓	Splitting of user comment into sentences, tagging sentences for part-of-speech, removing stop-words, and stemming tokens	UMLS / SIDER / MedEffect	small set of colloquial phrases located manually in a subset of the DailyStrength comments and mapped to UMLS CUIs	✓	X	n/a	Precision / recall / f-measure	3 150 annotated comments from DailyStrength	2 independent annotators : 1 with BS in biology and 1 with BS and MS in neuroscience
Li [38]	Medical data mining: Improving information accessibility using online patient drug reviews	2011	USA	English					✓			12 118 drug reviews	lipid modifying drugs (drugs falling under ATC class C10)	✓	Spelling correction	X	custom lexicum, extracted from askapatient.com	X	X	n/a	log-likelihood ratio	12 118 reviews of cholesterol lowering drugs	Undocumented	✓	✓
Liu & Chen [39]	AZDrugMiner: An Information Extraction System for Mining Patient-Reported Adverse Drug Events in Online Patient Forums	2013	USA	English					✓		✓	185 874 posts from community.diabetes.org forum	all drugs from UMLS and FAERS	✓	text cleaning and sentence boundary detection	UMLS, FAERS	Consumer Health Vocabulary [51] and MetaMap [53]	✓	✓	200 sentences, half of them contain a relation between drug and event and the other half don't have a relation	Accuracy / precision / recall / f-measure	1 348 364 sentences from forum posts	FAERS
Nikfarjam & Gonzalez [42]	Pattern mining for extraction of mentions of adverse drug reactions from user comments	2011	USA	English					✓			6 890 comment records	carbamazepine, olanzapine, trazodone, and ziprasidone	X	Splitting of user comment into sentences, tagging sentences for part-of-speech, removing stop-words, and stemming tokens	COSTART, MedEffect	X	✓	✓	1 080 comments from 3 600 annotated DailyStrength comments (10 fold cross validation)	Precision / recall / f-measure	120 comments from 3 600 annotated DailyStrength comments (10 fold cross validation)	2 independent annotators : 1 with BS in biology and 1 with BS and MS in neuroscience
Sampathkumar et al. [44]	Mining Adverse Drug Side-Effects from Online Medical Forums	2012	USA	English					✓			7961 messages were collected from the Medications.com forum	Several among them Mirena	✓	Convertion of the retrieved content into a form suitable for information extraction	custom built dictionnaries of drug names, adverse side-effects and interaction keywords	X	X	✓	796 messages from Medications.com (10 fold cross validation)	Precision / recall / f-measure	7 165 messages from Medications.com (10 fold cross validation)	100 randomly selected and manually annotated messages from 7961 messages from medications.com
Wu et al. [47]	Exploiting online discussions to discover unrecognized drug side effects.	2013	USA	English					✓			178 871 online discussions	Darvocet, Yaz, Yasmin, Zocor, Ambien, Amitriptyline, Amoxicillin, Atenolol, Ativan, Cephalexin, Clonidine, Flexeril, Gabapentin, Hydrochlorothiazide, Klonopin, Lexapro, Methocarbamol, Metoprolol, Morphine, Neurontin, Phentermine, Seroquel, Skelaxin, Soma.	✓	Porter stemmer	SIDER	X	✓	X	n/a	Precision / recall	178 871 online discussions	FAERS		✓
Yang et al. [48]	Detecting Signals of Adverse Drug Reactions from Health Consumer Contributed Content in Social Media	2012	USA	English					✓			3149 forum threads	Biaxin, lansoprazole, luvox, prozac, tacrolimus	✓	Extraction of the subject, username, timestamp, and content	X	Consumer Health Vocabulary [51]	✓	X	n/a	Support / confidence / leverage	3 149 threads in Drug section of the MedHelp website	FAERS
Yates et al. [49]	Extracting Adverse Drug Reactions from Forum Posts and Linking them to Drugs	2013	USA	English					✓			400 000 posts crawled from the Breastcancer.org and FORCE forums	breast cancer drugs	✓	Undocumented	X	MedSyn [52]	✓	✓	120 posts from Breastcancer and FORCE4 forums (Five-fold cross-validation)	Precision / recall	480 posts from Breastcancer and FORCE4 forums (Five-fold cross-validation)	3 annotators
Yeleswarapu et al. [50]	A pipeline to extract drug-adverse event pairs from multiple data sources.	2014	India	English					✓			13,500 user comments	Bupropion, Carbamazepine, Olanzapine, Ciprofloxacin, Trazodone, Ziprasidone, Aspirin, Ibuprofen, Warfarin, Paroxetine, Rosiglitazone and Morphine	✓	POS tagging, stemming, tokenization, acronym handling and computing the entity association pairs	TPX drug, disease, and symptom dictionnaries, MeSH, Wikipedia, MedDRA	X	X	X	n/a	BCPBNN score and variance	13 500 user comments, reviews and replies from PatientLikeMe, DailyStrength and MediGuard	FAERS		✓
