# Supplementary material for: Adverse Drug Reaction Identification and Extraction in Social Media: A Scoping Review
Source: J Med Internet Res. 2015 Jul 10;17(7):e171. doi: 10.2196/jmir.4304 (PMC4526988; doi:10.2196/jmir.4304)
Supplement: Multimedia Appendix 3 [file jmir_v17i7e171_app3.xlsx]

## Sheet: Feuil1
Studies	Date	Source	Extraction	Number of messages	Pre-process	Evaluation	FAERS	Analyze
Benton and al. [29]	2011	Forums	Crawler	1100000	Anonymization	Precision / recall		Co-occurrence statistically significant
					Cleaning Web pages
					Stemming
					Tokenization
Bian and al. [30]	2012	Twitter	API	2102176189		Accuracy / precision / recall		Support vector machine
Hadzi-Puric & Grmusa [33]	2012	Forums	Crawler	1290		Precision / recall / F-score		Co-occurrence statistically significant
Jiang and al. [34]	2012	Forums	Crawler	12000000		Accuracy / precision / recall / F-score		Support vector machine Topic models
Leaman and al. [37]	2010	Forums	Crawler	6890	Sentencisation	Precision / recall / F-score		Association rules
					Tokenization
					Stemming
Li [38]	2011	Forums	Crawler	12118	Spelling correction	Accuracy / precision / recall / F-score		Support vector machine Topic models
Liu & Chen [39]	2013	Forums	Crawler	185874	Tokenization	Accuracy / precision / recall / F-score	✓	Support vector machine
					Cleaning Web pages
					Anonymization
Nikfarjam & Gonzalez [43]	2011	Forums	Crawler	6890	Tokenization	Precision / recall / F-score		Association rules
					Stemming
Sampathkumar [44]	2012	Forums	Crawler	7961		Precision / recall / F-score		Hidden Markov Model
Wu and al. [47]	2013	Forums	Crawler	NA	Stemming	Precision / recall	✓	Discriminative Classification Generative Modeling
Yang and al. [48]	2012	Forums	Crawler	500		Support / confidence / leverage	✓	Association rules
Yates and al. [49]	2013	Forums	Crawler	400000		Precision / recall		Association rules
Yeleswarapu and al. [50]	2014	Forums	Crawler	13500	Stemming	BCPNN score and Variance	✓	Co-occurrence statistically significant
					Tokenization
